# Supplementary material for: Dietary Beliefs and Their Association with Overweight and Obesity in the Spanish Child Population
Source: Children (Basel). 2025 Jan 9;12(1):76. doi: 10.3390/children12010076 (PMC11764109; doi:10.3390/children12010076)
Supplement: Supplementary file 1 [file children-12-00076-s001.zip]

Archive with 1 entries (1 files):
- children-3412926-supplementary.pdf
